# Supplementary material for: Data for semi-permanent cationic coating for protein separations
Source: Data Brief. 2020 Jan 11;29:105123. doi: 10.1016/j.dib.2020.105123 (PMC7186883; doi:10.1016/j.dib.2020.105123)
Supplement: Multimedia component 1 [file mmc1.xml]

<?xml version="1.0" encoding="utf-8" standalone="no"?>
<data>
  <datasets>
    <author>lisa.holland@mail.wvu.edu</author>
    <type>1</type>
    <dataset>
      <name>Data for: Semi-permanent Cationic Coating for Protein Separations</name>
      <caption />
      <description>These data are associated with the report: Semi-permanent Cationic Coating for Protein Separations
C.L. Crihfield, C.J. Kristoff, L.M. Veltri, W.M. Penny, L.A. Holland*</description>
      <filetype>
        <name />
      </filetype>
      <filesize />
      <source>0</source>
      <sourcename>Original Data</sourcename>
      <access>
        <type>1</type>
        <name>Data available in data repository</name>
        <reponame>Mendeley Data</reponame>
        <PersistentId>DOI: 10.17632/68ytr8mcrg.2</PersistentId>
        <deeplinkurl>https://data.mendeley.com/datasets/68ytr8mcrg/2</deeplinkurl>
      </access>
    </dataset>
  </datasets>
</data>
